# Supplementary material for: High-Efficiency Polarization Multiplexing Metalenses
Source: Nanomaterials (Basel). 2022 Apr 28;12(9):1500. doi: 10.3390/nano12091500 (PMC9103879; doi:10.3390/nano12091500)
Supplement: Supplementary file 1 [file nanomaterials-12-01500-s001.zip]

Archive with 1 entries (1 files):
- nanomaterials-1687650-supplementary.pdf
